# Supplementary material for: An Aptamer-Functionalised Schottky-Field Effect Transistor for the Detection of Proteins
Source: Biosensors (Basel). 2022 May 18;12(5):347. doi: 10.3390/bios12050347 (PMC9138399; doi:10.3390/bios12050347)
Supplement: Supplementary file 1 [file biosensors-12-00347-s001.zip]

Archive with 1 entries (1 files):
- biosensors-1669795-supplementary.pdf
